# Supplementary material for: Genetic encoding and expression of RNA origami cytoskeletons in synthetic cells
Source: Nat Nanotechnol. 2025 Mar 17;20(5):664–71. doi: 10.1038/s41565-025-01879-3 (PMC12095062; doi:10.1038/s41565-025-01879-3)
Supplement: Supplementary file 3 — All the DNA templates and primers sequences are provided in an Excel sheet appended as Supplementary Data 1. [file 41565_2025_1879_MOESM3_ESM.xlsx]

## Sheet: Sequences
DNA template name	Sequence	Forward Primer	Reverse Primer
3H-4DT-iSpi	GGGCATTCTAATACGACTCACTATAGGAACCGTCATCAGAGCGGCCACGTGTTGATCCGCTGTAGGGGTCAACATGTGCGGTGCGCCGTTCGCGGTGCAGGAGTACCAGGCGAGTGGGCGGTCGGTACGTCCACTTGCCTGGTGCTCCCTCTTTGAGTGAAGGACATACACTCAGAGAGCCGCTCTGGAACCTAAAATGCACATAGGTTTCAGAGGCCGTTCTGGTGATGGTTCCCTGTCATGGACCGTGGTCGCGACGTAAGTGCATAACGTTGCGATCGTGGCAGGGGAAAATGTCCATCCCTTGCCGCGACATCGGGGCCATCATCCTACCGACGGATGGTGGCCCTGATGCCACGTGTTGTTTCGACAGCACACATACTACAGCTATGTGGTTCA…	T7 primer	iSpi primer
S2T	GGGCATTCTAATACGACTCACTATAGGAACTACTTCCCGGGAGGTTCGCCTCCCGAGTAGTTAATCGGTGAAGCTACTATTTACCTGACTCGTTAATCTGCCAGTGAACACCGAACACTGGACCGGTTGAGTAGAGTGTGGGCTCCGCGTTTAGCTTCGGCTAGACGTGGTGAGGGTCGGGTCCCGGTGGGGCGAAGGGACGGTGCGGAGAGGAGAGCCCCTAGGTTGGTGGGTCGGGTAGATGGAGGTGG	short T7 primer	S2T primer
WT	GGGCATTCTAATACGACTCACTATAGGAAGGAGCATTGATTGAAGCAAGCACGATCAGCGAACATTTCGATGTTGATGTGAACAACCTACGCATCCCTCATGCAACTGCTTAGCGTGAGGCGCGAATGCAACGAGATAGCGTTCATGCTTCTTCCGTACCGCGATGGCGGGGTGAAATCTCGACGCCCTACGTGAAAAGCAGACGCGTACCTACCTGAAGCTTGCACGGGTAGGCGCTCGCTTCGGCGACGTAATGAAAGGTTGACGTTACGCATCGTGGTAC	T7 primer	WT primer
iSpi	GGGCATTCTAATACGACTCACTATAGGAAGGAGCATTGATTGAAGCAAGCACGATCAGCGAACATTTCGATGTTGATGTGAACAACCTACGCATCCCTCATGCAACTGCTTAGCGTGAGGCGCGAATGCAACGAGATAGCGTTCATGCTTCTTCCGTACCGCGATGGCGGGGTGAAATCTCGACGCCCTACGTGAAAAGCAGACGCGTACCTACCTGAAGCTTGCACGGGTAGGCGCTCGCTTCGGCGACGTAATGAAAGGTTGACGTTACGCATCGTGGTACTTTCCGCTGTTGAGTAGAGTGTGGGCTCCCATTCGTGGGTGAGGGTCGGGTCCAGCGG	T7 primer	iSpi primer
dsOV	GGGCATTCTAATACGACTCACTATAGGAAATTGATTGAAGCAAGCACGATCAGCGAACATTTCGATGTTGATGTGAACAACCTACGCATCCCTCATGCAACTGCTTAGCGTGAGGCGCGAATGCAACGAGATAGCGTTCATTTCCGCCGTAGGTTGCGATGGCGGGGTGAAATCTCGACGCCCTACGTGAAAAGCAGACGCGTACCTACCTGAAGCTTGCACGGGTAGGCGCTCGCTTCGGCGACGTAATGAAAGGTTGACGTTACGCATCGCGACCCTGATGAGCCTGGATACCAGCCGAAAGGCCCTTGGCAGTTAGACGAAACGGT	T7 primer	dsOV primer
WT-mut-polyU	GGGCATTCTAATACGACTCACTATAGGAATTTTTTTTTTTTCGCATGAGGAGCACGTGAAGCGAGAACGCGTGGGGTTCCCTTCGGGGAAGCGCTGAATTGCCAACGGCGCGAACCTGCAAATGAGGAGCGGGTTCCCCGCCTGAAAGCTATCATCGGGCCTCCTTATGCGCGACCGAGAAAGCCGTATGAAGATAGCACGTACGCGGTGAACCTCATACGCCGCTTTTCTTGAATCTCGCACGAGAAAAGGCGCATTTCGATGCCCCACTGAATGGCAAACGGTGGGTTTCTTGGTCG	T7 primer	WT-mut primer
WT-mut	GGGCATTCTAATACGACTCACTATAGGAATGAGGAGCACGTGAAGCGAGAACGCGTGGGGTTCCCTTCGGGGAAGCGCTGAATTGCCAACGGCGCGAACCTGCAAATGAGGAGCGGGTTCCCCGCCTGAAAGCTATCATCGGGCCTCCTTATTCCCGACCGAGAAAGCCGTATGAAGATAGCACGTACGCGGTGAACCTCATACGCCGCTTTTCTTGAATCTCGCACGAGAAAAGGCGCATTTCGATGCCCCACTGAATGGCAAACGGTGGGTTTCTTGGTCG	T7 primer	WT-mut primer
WT-biotin-iSpi	GGGCATTCTAATACGACTCACTATAGGAAGGAGCATTGATTGAAGCAAGCACGATCAGCGAACATTTCGATGTTGATGTGAACAACCTACGCATCCCTCATGCAACTGCTTAGCGTGAGGCGCGAATGCAACGAGATAGCGTTCATGCTTCTTCCGTACCGCGATGGCGGGGTGAAATCTCGACGCCCTACGTGAAAAGCAGACGCGTACCTACCTGAAGCTTGCACGGGTAGGCGCTCGCTTCGGCGACGTAATGAAAGGTTGACGTTACGCATCGTGGTACAAAGGACCGTCAGAGGACACGGTTAAAAAGTCCTCTAAAACCGCTGTTGAGTAGAGTGTGGGCTCCCATTCGTGGGTGAGGGTCGGGTCCAGCGG	T7 primer	iSpi primer
Primers (name)	Sequences
T7 primer	GGG CAT TCT AAT ACG ACT CAC TAT A
short T7 primer	GGGCATTCTAATACGACTCA
S2T primer	CCACCTCCATCTACCCGACC
iSpi primer	CCGCTGGACCCGACCCTCAC
WT primer	GTACCACGATGCGTAACG
dsOV primer	ACC GTT TCG TCT AAC TGC
WT-mut primer	CGA CCA AGA AAC CCA CCG
